# Supplementary material for: Using a Data-Constrained Model of Home Range Establishment to Predict Abundance in Spatially Heterogeneous Habitats
Source: PLoS One. 2012 Jul 16;7(7):e40599. doi: 10.1371/journal.pone.0040599 (PMC3398050; doi:10.1371/journal.pone.0040599)
Supplement: Appendix S1 — Walkthrough of home range model calculations for an example site. (ZIP) [file pone.0040599.s001.zip]

Archive with 1 entries (1 files):
- Appendix S1 - Home Range Model Walkthrough.xlsx
