# Supplementary material for: Using a Data-Constrained Model of Home Range Establishment to Predict Abundance in Spatially Heterogeneous Habitats
Source: PLoS One. 2012 Jul 16;7(7):e40599. doi: 10.1371/journal.pone.0040599 (PMC3398050; doi:10.1371/journal.pone.0040599)
Supplement: Appendix S1 — Walkthrough of home range model calculations for an example site. (ZIP) [file pone.0040599.s001.zip › Appendix S1 - Home Range Model Walkthrough.xlsx]

## Sheet: Introduction
																																							Cell numbering
																																							1	2	3	4	5	6	7
																																							8	9	10	11	12	13	14
																																							15	16	17	18	19	20	21
																																							22	23	24	25	26	27	28
																																							29	30	31	32	33	34	35
																																							36	37	38	39	40	41	42
																																							43	44	45	46	47	48	49

## Sheet: Habitat Calcs
	Models and Parameter Values								Original Habitat Variables (Hi)					Effect on Habitat Use (Bi)					Contribution to Habitat Value (Vi)					Total Habitat Value (V)
								Cell	Shrubs	DWD	Shade	Substrate		Shrubs	DWD	Shade	Substrate		Shrubs	DWD	Shade	Substrate		Sum
								1	0.1871	0.111	2.7185	0.1162		8.36214	0.828152	0.901335	2.79377		1.565	0.0919249	2.45028	0.324636		0.578153
	Habitat Model Parameters							2	0.1917	0.326	2.715	0.1517		8.35843	0.828152	0.901335	2.79377		1.60346	0.269978	2.44712	0.423814		0.890689
		Shrubs	DWD	Shade	Substrate			3	0.0905	0.6372	2.728	0.2254		8.3646	0.828147	0.901335	2.79377		0.756996	0.527698	2.45884	0.629715		0.519561
	type	T	T	C	C			4	0.075	0.3376	2.7716	0.2345		8.3646	0.828152	0.901335	2.79377		0.627345	0.279584	2.49814	0.655138		0.206517
	b0			0.901335	2.79377			5	0.2136	0.2979	2.8264	0.2603		7.89953	0.828152	0.901335	2.79377		1.78428	0.246706	2.54753	0.727217		1.45205
	b1	8.3646	0.828152					6	0.1918	0.1265	2.9555	0.2936		8.3583	0.828152	0.901335	2.79377		1.6043	0.104761	2.6639	0.820249		1.33951
	b2	45.5439	36.8746					7	0.2182	0.26	3.0524	0.385		7.28813	0.828152	0.901335	2.79377		1.81939	0.21532	2.75123	1.0756		2.00786
	b3	-199.96	-38.9452					8	0.2624	0.3469	2.6859	0.1673		0.00820787	0.828152	0.901335	2.79377		1.90512	0.287286	2.4209	0.467397		1.22701
								9	0.2129	0.6708	2.655	0.2252		7.95732	0.828134	0.901335	2.79377		1.77873	0.555524	2.39304	0.629156		1.50277
		T = threshold effect						10	0.1329	0.5603	2.6317	0.2629		8.3646	0.828152	0.901335	2.79377		1.11165	0.464014	2.37204	0.734481		0.828503
		C = constant effect						11	0.1084	0.8094	2.6684	0.2487		8.3646	0.824248	0.901335	2.79377		0.906722	0.670206	2.40512	0.694809		0.82317
								12	0.1501	0.9172	2.7321	0.2572		8.36459	0.629607	0.901335	2.79377		1.25553	0.753752	2.46254	0.718556		1.33668
	Global minimum habitat value			3.85369				13	0.1835	0.9679	2.874	0.3173		8.3634	0.253141	0.901335	2.79377		1.5349	0.776364	2.59044	0.886462		1.93447
								14	0.1936	0.2044	2.9843	0.3454		8.35558	0.828152	0.901335	2.79377		1.61934	0.169274	2.68985	0.964966		1.58975
								15	0.254	0.8068	2.608	0.24		0.0438374	0.824622	0.901335	2.79377		1.90494	0.668062	2.35068	0.670504		1.7405
	Home Range Model Parameters							16	0.2504	0.6672	2.5467	0.3024		0.0895535	0.828137	0.901335	2.79377		1.90471	0.552543	2.29543	0.844835		1.74383
	p1	8.10775						17	0.193	0.6277	2.4853	0.3529		8.3566	0.828149	0.901335	2.79377		1.61433	0.519831	2.24009	0.98592		1.50648
	p2	0.222449						18	0.1432	1.1423	2.5045	0.3325		8.3646	0.000409102	0.901335	2.79377		1.19781	0.784111	2.25739	0.928927		1.31455
	p3	4.14955						19	0.1201	1.1114	2.575	0.2794		8.3646	0.00136134	0.901335	2.79377		1.00459	0.784087	2.32094	0.780578		1.0365
								20	0.1289	0.9099	2.7189	0.3004		8.3646	0.669315	0.901335	2.79377		1.0782	0.749007	2.45064	0.839247		1.2634
								21	0.0874	1.077	2.8316	0.2835		8.3646	0.00517356	0.901335	2.79377		0.731066	0.783989	2.55222	0.792032		1.00562
								22	0.1918	0.7641	2.4928	0.2922		8.3583	0.82748	0.901335	2.79377		1.6043	0.632774	2.24685	0.816338		1.44657
								23	0.2407	0.419	2.4303	0.3728		0.585599	0.828152	0.901335	2.79377		1.90212	0.346996	2.19051	1.04152		1.62746
								24	0.1664	0.381	2.3735	0.4353		8.36456	0.828152	0.901335	2.79377		1.39187	0.315526	2.13932	1.21613		1.20915
								25	0.1784	0.2846	2.3856	0.4285		8.36416	0.828152	0.901335	2.79377		1.49224	0.235692	2.15022	1.19713		1.2216
								26	0.1454	1.1825	2.4339	0.4146		8.36459	8.55207e-05	0.901335	2.79377		1.21621	0.78412	2.19376	1.1583		1.4987
								27	0.1216	1.0666	2.5487	0.3629		8.3646	0.00773284	0.901335	2.79377		1.01713	0.783922	2.29723	1.01386		1.25846
								28	0.1085	0.1892	2.6453	0.3533		8.3646	0.828152	0.901335	2.79377		0.907559	0.156686	2.3843	0.987037		0.581894
								29	0.1347	0.4244	2.3701	0.3019		8.3646	0.828152	0.901335	2.79377		1.12671	0.351468	2.13625	0.843438		0.604181
								30	0.1987	0.1994	2.342	0.2865		8.33964	0.828152	0.901335	2.79377		1.66192	0.165134	2.11093	0.800414		0.884704
								31	0.2297	0	2.3291	0.4394		3.38301	0.828152	0.901335	2.79377		1.88348	0	2.0993	1.22758		1.35667
								32	0.244	0.4929	2.3495	0.431		0.313303	0.828152	0.901335	2.79377		1.90356	0.408196	2.11769	1.20411		1.77987
								33	0.1875	0.3834	2.3827	0.474		8.36193	0.828152	0.901335	2.79377		1.56835	0.317513	2.14761	1.32424		1.50403
								34	0.194	0.5515	2.459	0.3781		8.35483	0.828152	0.901335	2.79377		1.62268	0.456726	2.21638	1.05632		1.49842
								35	0.1605	0.8525	2.5257	0.3592		8.36458	0.807655	0.901335	2.79377		1.34252	0.705467	2.2765	1.00352		1.47432
								36	0.2494	0.1956	2.3503	0.2563		0.109118	0.828152	0.901335	2.79377		1.90461	0.161987	2.11841	0.716042		1.04736
								37	0.275	0.3529	2.3736	0.2337		0.000661329	0.828152	0.901335	2.79377		1.90516	0.292255	2.13941	0.652903		1.13603
								38	0.2476	0.1089	2.4105	0.3274		0.155512	0.828152	0.901335	2.79377		1.90437	0.0901858	2.17267	0.914679		1.22822
								39	0.289	0.1136	2.4337	0.3479		4.02408e-05	0.828152	0.901335	2.79377		1.90516	0.0940781	2.19358	0.971951		1.31108
								40	0.2357	0.5125	2.437	0.3546		1.42066	0.828152	0.901335	2.79377		1.89737	0.424428	2.19655	0.990669		1.65533
								41	0.2437	1.1034	2.4582	0.3525		0.331904	0.00185786	0.901335	2.79377		1.90347	0.784074	2.21566	0.984802		2.03431
								42	0.227	0.7356	2.4884	0.3484		4.50143	0.827931	0.901335	2.79377		1.87284	0.609183	2.24288	0.973348		1.84457
								43	0.2587	0.6868	2.3871	0.2192		0.0171822	0.828119	0.901335	2.79377		1.90507	0.568774	2.15158	0.612393		1.38413
								44	0.2793	0.5355	2.4291	0.2231		0.00027991	0.828152	0.901335	2.79377		1.90516	0.443475	2.18943	0.623289		1.30767
								45	0.3141	0.5963	2.5005	0.229		2.66037e-07	0.828151	0.901335	2.79377		1.90516	0.493827	2.25379	0.639772		1.43886
								46	0.2953	0.1387	2.5275	0.2829		1.14173e-05	0.828152	0.901335	2.79377		1.90516	0.114865	2.27812	0.790356		1.23481
								47	0.2784	0.8583	2.5066	0.286		0.000335099	0.80262	0.901335	2.79377		1.90516	0.710137	2.25929	0.799017		1.81991
								48	0.293	0.7168	2.4878	0.2585		1.80843e-05	0.828046	0.901335	2.79377		1.90516	0.593617	2.24234	0.722188		1.60962
								49	0.2796	1.6277	2.4894	0.2676		0.000263613	2.52428e-12	0.901335	2.79377		1.90516	0.784122	2.24378	0.747612		1.82699

## Sheet: Habitat Graphs
							Cell numbering
							1	2	3	4	5	6	7
							8	9	10	11	12	13	14
							15	16	17	18	19	20	21
							22	23	24	25	26	27	28
							29	30	31	32	33	34	35
							36	37	38	39	40	41	42
							43	44	45	46	47	48	49
							Shrubs											DWD											Shade											Substrate
							0.1871	0.1917	0.0905	0.075	0.2136	0.1918	0.2182					0.111	0.326	0.6372	0.3376	0.2979	0.1265	0.26					2.7185	2.715	2.728	2.7716	2.8264	2.9555	3.0524					0.1162	0.1517	0.2254	0.2345	0.2603	0.2936	0.385
							0.2624	0.2129	0.1329	0.1084	0.1501	0.1835	0.1936					0.3469	0.6708	0.5603	0.8094	0.9172	0.9679	0.2044					2.6859	2.655	2.6317	2.6684	2.7321	2.874	2.9843					0.1673	0.2252	0.2629	0.2487	0.2572	0.3173	0.3454
							0.254	0.2504	0.193	0.1432	0.1201	0.1289	0.0874					0.8068	0.6672	0.6277	1.1423	1.1114	0.9099	1.077					2.608	2.5467	2.4853	2.5045	2.575	2.7189	2.8316					0.24	0.3024	0.3529	0.3325	0.2794	0.3004	0.2835
							0.1918	0.2407	0.1664	0.1784	0.1454	0.1216	0.1085					0.7641	0.419	0.381	0.2846	1.1825	1.0666	0.1892					2.4928	2.4303	2.3735	2.3856	2.4339	2.5487	2.6453					0.2922	0.3728	0.4353	0.4285	0.4146	0.3629	0.3533
							0.1347	0.1987	0.2297	0.244	0.1875	0.194	0.1605					0.4244	0.1994	0	0.4929	0.3834	0.5515	0.8525					2.3701	2.342	2.3291	2.3495	2.3827	2.459	2.5257					0.3019	0.2865	0.4394	0.431	0.474	0.3781	0.3592
							0.2494	0.275	0.2476	0.289	0.2357	0.2437	0.227					0.1956	0.3529	0.1089	0.1136	0.5125	1.1034	0.7356					2.3503	2.3736	2.4105	2.4337	2.437	2.4582	2.4884					0.2563	0.2337	0.3274	0.3479	0.3546	0.3525	0.3484
							0.2587	0.2793	0.3141	0.2953	0.2784	0.293	0.2796					0.6868	0.5355	0.5963	0.1387	0.8583	0.7168	1.6277					2.3871	2.4291	2.5005	2.5275	2.5066	2.4878	2.4894					0.2192	0.2231	0.229	0.2829	0.286	0.2585	0.2676

## Sheet: 1 HR
			Cells included								Benefits gained
		Cell Num	1	2	3	4	5	6	7	HR Count	1	2	3	4	5	6	7		Map code
		1	0							0	0								0
		2	0							0	0								0
		3	0							0	0								0
		4	0							0	0								0
		5	0							0	0								0
		6	0							0	0								0
		7	1							1	2.00786								1
		8	0							0	0								0
		9	0							0	0								0
		10	0							0	0								0
		11	0							0	0								0
		12	0							0	0								0
		13	0							0	0								0
		14	0							0	0								0
		15	0							0	0								0
		16	0							0	0								0
		17	0							0	0								0
		18	0							0	0								0
		19	0							0	0								0
		20	0							0	0								0
		21	0							0	0								0
		22	0							0	0								0
		23	0							0	0								0
		24	0							0	0								0
		25	0							0	0								0
		26	0							0	0								0
		27	0							0	0								0
		28	0							0	0								0
		29	0							0	0								0
		30	0							0	0								0
		31	0							0	0								0
		32	0							0	0								0
		33	0							0	0								0
		34	0							0	0								0
		35	0							0	0								0
		36	0							0	0								0
		37	0							0	0								0
		38	0							0	0								0
		39	0							0	0								0
		40	1							1	1.65533								1
		41	1							1	2.03431								1
		42	1							1	1.84457								1
		43	0							0	0								0
		44	0							0	0								0
		45	0							0	0								0
		46	0							0	0								0
		47	1							1	1.81991								1
		48	1							1	1.60962								1
		49	1							1	1.82699								1
		Sum	7							Sum	12.7986
										HR_B	7.63737
										HR_C	6.7953
										HR_NV	0.842064

## Sheet: 2 HRs
			Cells included								Benefits gained
		Cell Num	1	2	3	4	5	6	7	HR Count	1	2	3	4	5	6	7		Map code
		1	0	0						0	0	0							0
		2	0	0						0	0	0							0
		3	0	0						0	0	0							0
		4	0	0						0	0	0							0
		5	0	1						1	0	1.45205							2
		6	0	1						1	0	1.33951							2
		7	0	1						1	0	2.00786							2
		8	0	0						0	0	0							0
		9	0	0						0	0	0							0
		10	0	0						0	0	0							0
		11	0	0						0	0	0							0
		12	0	1						1	0	1.33668							2
		13	0	1						1	0	1.93447							2
		14	0	1						1	0	1.58975							2
		15	0	0						0	0	0							0
		16	0	0						0	0	0							0
		17	0	0						0	0	0							0
		18	0	0						0	0	0							0
		19	0	0						0	0	0							0
		20	0	1						1	0	1.2634							2
		21	0	0						0	0	0							0
		22	0	0						0	0	0							0
		23	0	0						0	0	0							0
		24	0	0						0	0	0							0
		25	0	0						0	0	0							0
		26	0	0						0	0	0							0
		27	0	0						0	0	0							0
		28	0	0						0	0	0							0
		29	0	0						0	0	0							0
		30	0	0						0	0	0							0
		31	0	0						0	0	0							0
		32	0	0						0	0	0							0
		33	1	0						1	1.50403	0							1
		34	0	0						0	0	0							0
		35	0	0						0	0	0							0
		36	0	0						0	0	0							0
		37	0	0						0	0	0							0
		38	0	0						0	0	0							0
		39	0	0						0	0	0							0
		40	1	0						1	1.65533	0							1
		41	1	0						1	2.03431	0							1
		42	1	0						1	1.84457	0							1
		43	0	0						0	0	0							0
		44	0	0						0	0	0							0
		45	0	0						0	0	0							0
		46	0	0						0	0	0							0
		47	1	0						1	1.81991	0							1
		48	1	0						1	1.60962	0							1
		49	1	0						1	1.82699	0							1
		Sum	7	7						Sum	12.2948	10.9237
										HR_B	7.58158	7.39395
										HR_C	6.7953	6.7953
										HR_NV	0.786277	0.598644

## Sheet: 3 HRs
			Cells included								Benefits gained
		Cell Num	1	2	3	4	5	6	7	HR Count	1	2	3	4	5	6	7		Map code
		1	0	0	0					0	0	0	0						0
		2	0	0	0					0	0	0	0						0
		3	0	0	0					0	0	0	0						0
		4	0	0	0					0	0	0	0						0
		5	0	1	0					1	0	1.45205	0						2
		6	0	1	0					1	0	1.33951	0						2
		7	0	1	0					1	0	2.00786	0						2
		8	0	0	0					0	0	0	0						0
		9	0	0	1					1	0	0	1.50277						4
		10	0	0	0					0	0	0	0						0
		11	0	0	0					0	0	0	0						0
		12	0	1	0					1	0	1.33668	0						2
		13	0	1	0					1	0	1.93447	0						2
		14	0	1	0					1	0	1.58975	0						2
		15	0	0	1					1	0	0	1.7405						4
		16	0	0	1					1	0	0	1.74383						4
		17	0	0	1					1	0	0	1.50648						4
		18	0	0	1					1	0	0	1.31455						4
		19	0	0	0					0	0	0	0						0
		20	0	1	0					1	0	1.2634	0						2
		21	0	0	0					0	0	0	0						0
		22	0	0	1					1	0	0	1.44657						4
		23	0	0	1					1	0	0	1.62746						4
		24	0	0	0					0	0	0	0						0
		25	0	0	0					0	0	0	0						0
		26	0	0	0					0	0	0	0						0
		27	0	0	0					0	0	0	0						0
		28	0	0	0					0	0	0	0						0
		29	0	0	0					0	0	0	0						0
		30	0	0	0					0	0	0	0						0
		31	0	0	0					0	0	0	0						0
		32	0	0	0					0	0	0	0						0
		33	1	0	0					1	1.50403	0	0						1
		34	0	0	0					0	0	0	0						0
		35	0	0	0					0	0	0	0						0
		36	0	0	0					0	0	0	0						0
		37	0	0	0					0	0	0	0						0
		38	0	0	0					0	0	0	0						0
		39	0	0	0					0	0	0	0						0
		40	1	0	0					1	1.65533	0	0						1
		41	1	0	0					1	2.03431	0	0						1
		42	1	0	0					1	1.84457	0	0						1
		43	0	0	0					0	0	0	0						0
		44	0	0	0					0	0	0	0						0
		45	0	0	0					0	0	0	0						0
		46	0	0	0					0	0	0	0						0
		47	1	0	0					1	1.81991	0	0						1
		48	1	0	0					1	1.60962	0	0						1
		49	1	0	0					1	1.82699	0	0						1
		Sum	7	7	7					Sum	12.2948	10.9237	10.8821
										HR_B	7.58158	7.39395	7.38731
										HR_C	6.7953	6.7953	6.7953
										HR_NV	0.786277	0.598644	0.592012

## Sheet: 4 HRs
			Cells included								Benefits gained
		Cell Num	1	2	3	4	5	6	7	HR Count	1	2	3	4	5	6	7		Map code
		1	0	0	0	0				0	0	0	0	0					0
		2	0	0	0	0				0	0	0	0	0					0
		3	0	0	0	0				0	0	0	0	0					0
		4	0	0	0	0				0	0	0	0	0					0
		5	0	1	0	0				1	0	1.45205	0	0					2
		6	0	1	0	0				1	0	1.33951	0	0					2
		7	0	1	0	0				1	0	2.00786	0	0					2
		8	0	0	0	0				0	0	0	0	0					0
		9	0	0	1	0				1	0	0	1.50277	0					4
		10	0	0	0	0				0	0	0	0	0					0
		11	0	0	0	0				0	0	0	0	0					0
		12	0	1	0	0				1	0	1.33668	0	0					2
		13	0	1	0	0				1	0	1.93447	0	0					2
		14	0	1	0	0				1	0	1.58975	0	0					2
		15	0	0	1	0				1	0	0	1.7405	0					4
		16	0	0	1	0				1	0	0	1.74383	0					4
		17	0	0	1	0				1	0	0	1.50648	0					4
		18	0	0	1	0				1	0	0	1.31455	0					4
		19	0	0	0	0				0	0	0	0	0					0
		20	0	1	0	0				1	0	1.2634	0	0					2
		21	0	0	0	0				0	0	0	0	0					0
		22	0	0	1	0				1	0	0	1.44657	0					4
		23	0	0	1	0				1	0	0	1.62746	0					4
		24	0	0	0	0				0	0	0	0	0					0
		25	0	0	0	0				0	0	0	0	0					0
		26	0	0	0	1				1	0	0	0	1.4987					8
		27	0	0	0	1				1	0	0	0	1.25846					8
		28	0	0	0	0				0	0	0	0	0					0
		29	0	0	0	0				0	0	0	0	0					0
		30	0	0	0	0				0	0	0	0	0					0
		31	0	0	0	1				1	0	0	0	1.35667					8
		32	0	0	0	1				1	0	0	0	1.77987					8
		33	0	0	0	1				1	0	0	0	1.50403					8
		34	1	0	0	0				1	1.49842	0	0	0					1
		35	1	0	0	0				1	1.47432	0	0	0					1
		36	0	0	0	0				0	0	0	0	0					0
		37	0	0	0	0				0	0	0	0	0					0
		38	0	0	0	0				0	0	0	0	0					0
		39	0	0	0	1				1	0	0	0	1.31108					8
		40	0	0	0	1				1	0	0	0	1.65533					8
		41	1	0	0	0				1	2.03431	0	0	0					1
		42	1	0	0	0				1	1.84457	0	0	0					1
		43	0	0	0	0				0	0	0	0	0					0
		44	0	0	0	0				0	0	0	0	0					0
		45	0	0	0	0				0	0	0	0	0					0
		46	0	0	0	1				1	0	0	0	1.23481					8
		47	1	0	0	0				1	1.81991	0	0	0					1
		48	1	0	0	0				1	1.60962	0	0	0					1
		49	1	0	0	0				1	1.82699	0	0	0					1
		Sum	7	7	7	8				Sum	12.1081	10.9237	10.8821	11.5989
										HR_B	7.55928	7.39395	7.38731	7.4935
										HR_C	6.7953	6.7953	6.7953	6.97798
										HR_NV	0.763975	0.598644	0.592012	0.51552

## Sheet: 5 HRs
			Cells included								Benefits gained
		Cell Num	1	2	3	4	5	6	7	HR Count	1	2	3	4	5	6	7		Map code
		1	0	0	0	0	0			0	0	0	0	0	0				0
		2	0	0	0	0	0			0	0	0	0	0	0				0
		3	0	0	0	0	0			0	0	0	0	0	0				0
		4	0	0	0	0	0			0	0	0	0	0	0				0
		5	0	1	0	0	0			1	0	1.45205	0	0	0				2
		6	0	1	0	0	0			1	0	1.33951	0	0	0				2
		7	1	1	0	0	0			2	1.00393	1.00393	0	0	0				3
		8	0	0	1	0	0			1	0	0	1.22701	0	0				4
		9	0	0	1	0	0			1	0	0	1.50277	0	0				4
		10	0	0	0	0	0			0	0	0	0	0	0				0
		11	0	0	0	0	0			0	0	0	0	0	0				0
		12	0	0	0	0	1			1	0	0	0	0	1.33668				16
		13	0	1	0	0	0			1	0	1.93447	0	0	0				2
		14	0	1	0	0	0			1	0	1.58975	0	0	0				2
		15	0	0	1	0	0			1	0	0	1.7405	0	0				4
		16	0	0	1	0	0			1	0	0	1.74383	0	0				4
		17	0	0	0	0	1			1	0	0	0	0	1.50648				16
		18	0	0	0	0	1			1	0	0	0	0	1.31455				16
		19	0	0	0	0	1			1	0	0	0	0	1.0365				16
		20	0	0	0	0	1			1	0	0	0	0	1.2634				16
		21	0	0	1	0	0			1	0	0	1.00562	0	0				4
		22	0	0	1	0	0			1	0	0	1.44657	0	0				4
		23	0	0	1	0	0			1	0	0	1.62746	0	0				4
		24	0	0	0	0	1			1	0	0	0	0	1.20915				16
		25	0	0	0	0	1			1	0	0	0	0	1.2216				16
		26	0	0	0	0	1			1	0	0	0	0	1.4987				16
		27	0	0	0	0	1			1	0	0	0	0	1.25846				16
		28	0	0	0	0	0			0	0	0	0	0	0				0
		29	0	0	0	0	0			0	0	0	0	0	0				0
		30	0	0	0	0	0			0	0	0	0	0	0				0
		31	0	0	0	1	0			1	0	0	0	1.35667	0				8
		32	0	0	0	1	0			1	0	0	0	1.77987	0				8
		33	0	0	0	1	0			1	0	0	0	1.50403	0				8
		34	0	0	0	0	0			0	0	0	0	0	0				0
		35	0	0	0	0	0			0	0	0	0	0	0				0
		36	0	0	0	0	0			0	0	0	0	0	0				0
		37	0	0	0	0	0			0	0	0	0	0	0				0
		38	0	0	0	1	0			1	0	0	0	1.22822	0				8
		39	0	0	0	1	0			1	0	0	0	1.31108	0				8
		40	1	0	0	1	0			2	0.827667	0	0	0.827667	0				9
		41	1	0	0	0	0			1	2.03431	0	0	0	0				1
		42	1	0	0	0	0			1	1.84457	0	0	0	0				1
		43	0	1	0	0	0			1	0	1.38413	0	0	0				2
		44	0	0	0	1	0			1	0	0	0	1.30767	0				8
		45	0	0	0	1	0			1	0	0	0	1.43886	0				8
		46	0	0	0	0	0			0	0	0	0	0	0				0
		47	1	0	0	0	0			1	1.81991	0	0	0	0				1
		48	1	0	0	0	0			1	1.60962	0	0	0	0				1
		49	1	1	0	0	0			2	0.913493	0.913493	0	0	0				3
		Sum	7	7	7	8	9			Sum	10.0535	9.61733	10.2937	10.7541	11.6455
										HR_B	7.24149	7.15323	7.28657	7.36649	7.49983
										HR_C	6.7953	6.7953	6.7953	6.97798	7.14955
										HR_NV	0.446184	0.357923	0.491265	0.388512	0.350277

## Sheet: 6 HRs
			Cells included								Benefits gained
		Cell Num	1	2	3	4	5	6	7	HR Count	1	2	3	4	5	6	7		Map code
		1	0	0	0	0	0	0		0	0	0	0	0	0	0			0
		2	0	0	0	0	0	0		0	0	0	0	0	0	0			0
		3	0	0	0	0	0	0		0	0	0	0	0	0	0			0
		4	0	0	0	0	0	0		0	0	0	0	0	0	0			0
		5	0	1	0	0	0	0		1	0	1.45205	0	0	0	0			2
		6	0	1	0	0	0	0		1	0	1.33951	0	0	0	0			2
		7	1	1	0	0	0	0		2	1.00393	1.00393	0	0	0	0			3
		8	0	0	1	0	0	0		1	0	0	1.22701	0	0	0			4
		9	0	0	1	0	0	0		1	0	0	1.50277	0	0	0			4
		10	0	0	0	0	0	0		0	0	0	0	0	0	0			0
		11	0	0	0	0	0	0		0	0	0	0	0	0	0			0
		12	0	1	0	0	0	0		1	0	1.33668	0	0	0	0			2
		13	0	1	0	0	1	0		2	0	0.967235	0	0	0.967235	0			18
		14	0	1	0	0	0	0		1	0	1.58975	0	0	0	0			2
		15	0	0	1	0	0	0		1	0	0	1.7405	0	0	0			4
		16	0	0	1	0	0	0		1	0	0	1.74383	0	0	0			4
		17	0	0	0	0	1	0		1	0	0	0	0	1.50648	0			16
		18	0	0	0	0	1	0		1	0	0	0	0	1.31455	0			16
		19	0	0	0	0	1	0		1	0	0	0	0	1.0365	0			16
		20	0	0	0	0	1	0		1	0	0	0	0	1.2634	0			16
		21	0	0	1	0	0	0		1	0	0	1.00562	0	0	0			4
		22	0	0	1	0	0	0		1	0	0	1.44657	0	0	0			4
		23	0	0	1	0	0	0		1	0	0	1.62746	0	0	0			4
		24	0	0	0	0	1	0		1	0	0	0	0	1.20915	0			16
		25	0	0	0	0	1	0		1	0	0	0	0	1.2216	0			16
		26	0	0	0	1	0	0		1	0	0	0	1.4987	0	0			8
		27	0	0	0	1	0	0		1	0	0	0	1.25846	0	0			8
		28	0	0	0	0	0	0		0	0	0	0	0	0	0			0
		29	0	0	0	0	0	0		0	0	0	0	0	0	0			0
		30	0	0	0	0	0	0		0	0	0	0	0	0	0			0
		31	0	0	0	1	0	0		1	0	0	0	1.35667	0	0			8
		32	0	0	0	1	1	0		2	0	0	0	0.889934	0.889934	0			24
		33	0	0	0	1	0	0		1	0	0	0	1.50403	0	0			8
		34	1	0	0	0	0	0		1	1.49842	0	0	0	0	0			1
		35	1	0	0	0	0	0		1	1.47432	0	0	0	0	0			1
		36	0	0	0	0	0	1		1	0	0	0	0	0	1.04736			32
		37	0	0	0	0	0	1		1	0	0	0	0	0	1.13603			32
		38	0	0	0	0	0	1		1	0	0	0	0	0	1.22822			32
		39	0	0	0	1	0	0		1	0	0	0	1.31108	0	0			8
		40	0	0	0	1	0	0		1	0	0	0	1.65533	0	0			8
		41	1	0	0	1	0	0		2	1.01716	0	0	1.01716	0	0			9
		42	1	0	0	0	0	1		2	0.922283	0	0	0	0	0.922283			33
		43	0	0	0	0	0	1		1	0	0	0	0	0	1.38413			32
		44	0	0	0	0	0	1		1	0	0	0	0	0	1.30767			32
		45	0	0	0	0	0	1		1	0	0	0	0	0	1.43886			32
		46	0	0	0	0	0	1		1	0	0	0	0	0	1.23481			32
		47	1	1	0	0	0	0		2	0.909954	0.909954	0	0	0	0			3
		48	1	0	0	0	0	0		1	1.60962	0	0	0	0	0			1
		49	1	1	0	0	0	0		2	0.913493	0.913493	0	0	0	0			3
		Sum	8	8	7	8	8	8		Sum	9.34917	9.5126	10.2937	10.4914	9.40885	9.69936
										HR_B	7.09455	7.13073	7.28657	7.32188	7.10791	7.17048
										HR_C	6.97798	6.97798	6.7953	6.97798	6.97798	6.97798
										HR_NV	0.116576	0.15275	0.491265	0.343905	0.129937	0.192506

## Sheet: 7 HRs
			Cells included								Benefits gained
		Cell Num	1	2	3	4	5	6	7	HR Count	1	2	3	4	5	6	7		Map code
		1	0	0	0	0	0	0	0	0	0	0	0	0	0	0	0		0
		2	0	0	1	0	0	0	0	1	0	0	0.890689	0	0	0	0		4
		3	0	0	0	0	0	0	0	0	0	0	0	0	0	0	0		0
		4	0	0	0	0	0	0	0	0	0	0	0	0	0	0	0		0
		5	1	1	0	0	0	0	0	2	0.726026	0.726026	0	0	0	0	0		3
		6	1	1	0	0	0	0	0	2	0.669757	0.669757	0	0	0	0	0		3
		7	0	1	1	0	0	0	1	3	0	0.669285	0.669285	0	0	0	0.669285		70
		8	0	0	1	0	0	0	0	1	0	0	1.22701	0	0	0	0		4
		9	0	0	1	0	1	0	0	2	0	0	0.751384	0	0.751384	0	0		20
		10	0	0	0	0	1	0	0	1	0	0	0	0	0.828503	0	0		16
		11	0	0	0	0	1	0	0	1	0	0	0	0	0.82317	0	0		16
		12	0	1	0	0	1	0	0	2	0	0.668341	0	0	0.668341	0	0		18
		13	1	1	0	1	0	0	0	3	0.644824	0.644824	0	0.644824	0	0	0		11
		14	0	1	1	0	0	0	0	2	0	0.794873	0.794873	0	0	0	0		6
		15	0	0	1	0	1	0	0	2	0	0	0.870249	0	0.870249	0	0		20
		16	0	0	1	0	1	0	0	2	0	0	0.871913	0	0.871913	0	0		20
		17	0	0	1	0	1	0	0	2	0	0	0.753238	0	0.753238	0	0		20
		18	0	0	0	1	1	0	0	2	0	0	0	0.657276	0.657276	0	0		24
		19	0	0	0	1	0	0	0	1	0	0	0	1.0365	0	0	0		8
		20	1	0	0	1	0	0	0	2	0.6317	0	0	0.6317	0	0	0		9
		21	0	0	1	0	0	0	0	1	0	0	1.00562	0	0	0	0		4
		22	0	0	1	0	1	0	0	2	0	0	0.723284	0	0.723284	0	0		20
		23	0	0	0	0	1	0	1	2	0	0	0	0	0.81373	0	0.81373		80
		24	0	0	0	0	1	1	0	2	0	0	0	0	0.604575	0.604575	0		48
		25	0	0	0	1	0	1	0	2	0	0	0	0.610799	0	0.610799	0		40
		26	1	0	0	1	0	0	0	2	0.749348	0	0	0.749348	0	0	0		9
		27	0	0	0	1	0	0	0	1	0	0	0	1.25846	0	0	0		8
		28	0	0	0	0	0	0	0	0	0	0	0	0	0	0	0		0
		29	0	0	0	0	0	0	1	1	0	0	0	0	0	0	0.604181		64
		30	0	0	0	0	0	0	1	1	0	0	0	0	0	0	0.884704		64
		31	0	0	0	0	1	0	1	2	0	0	0	0	0.678335	0	0.678335		80
		32	0	0	0	1	0	1	0	2	0	0	0	0.889934	0	0.889934	0		40
		33	1	0	0	1	0	0	0	2	0.752014	0	0	0.752014	0	0	0		9
		34	1	0	0	0	0	0	1	2	0.749212	0	0	0	0	0	0.749212		65
		35	1	0	0	0	0	0	1	2	0.737158	0	0	0	0	0	0.737158		65
		36	0	0	0	0	0	0	1	1	0	0	0	0	0	0	1.04736		64
		37	0	0	0	0	0	1	0	1	0	0	0	0	0	1.13603	0		32
		38	0	0	0	1	0	1	0	2	0	0	0	0.614109	0	0.614109	0		40
		39	0	0	0	1	0	1	0	2	0	0	0	0.655539	0	0.655539	0		40
		40	1	0	0	0	0	1	0	2	0.827667	0	0	0	0	0.827667	0		33
		41	1	1	0	0	0	0	1	3	0.678105	0.678105	0	0	0	0	0.678105		67
		42	1	1	0	0	0	0	1	3	0.614856	0.614856	0	0	0	0	0.614856		67
		43	0	1	0	0	0	0	1	2	0	0.692064	0	0	0	0	0.692064		66
		44	0	1	0	0	0	1	0	2	0	0.653833	0	0	0	0.653833	0		34
		45	0	1	0	0	0	1	0	2	0	0.719429	0	0	0	0.719429	0		34
		46	0	0	0	1	0	1	0	2	0	0	0	0.617407	0	0.617407	0		40
		47	1	0	0	0	0	1	0	2	0.909954	0	0	0	0	0.909954	0		33
		48	1	1	0	0	0	0	0	2	0.804808	0.804808	0	0	0	0	0		3
		49	0	1	0	0	0	0	1	2	0	0.913493	0	0	0	0	0.913493		66
		Sum	13	13	10	12	12	11	12	Sum	9.49543	9.24969	8.55754	9.11791	9.044	8.23928	9.08248
										HR_B	7.12699	7.07188	6.89946	7.04107	7.02338	6.81081	7.03263
										HR_C	7.7551	7.7551	7.31183	7.61365	7.61365	7.46618	7.61365
										HR_NV	-0.628114	-0.683219	-0.412369	-0.572585	-0.590268	-0.655361	-0.581025

[truncated: 1 more sheets: HR Maps]
